# Supplementary material for: The utility of network analysis in the context of Indigenous Australian oral health literacy
Source: PLoS One. 2020 Jun 3;15(6):e0233972. doi: 10.1371/journal.pone.0233972 (PMC7269264; doi:10.1371/journal.pone.0233972)
Supplement: S2 Appendix — (R) [file pone.0233972.s002.R]

#
#        
#        The utility of network analysis in the context of
#            Indigenous Australian oral health literacy 
#
#    
#      Soares GH, Santiago PHR, Michel-Crosato E, Jamieson L.
#
#
#-----------------------------------------------------------------------------------------#


#LOAD PACKAGES

library(qgraph)
library(bootnet)
library(NetworkComparisonTest)
library(huge)
library(tnet)
library(psych)


#-----------------------------------------------------------------------------------------#
#DATA PREPARATION

data #data frame with full model
data.h <- as.data.frame(data[,c(1:14)]) #data frame with HeLD items

data_low #data frame for low oral health literacy
data_high #data frame for high oral health literacy

OHLscore <- (data$HeLD_1+data$HeLD_2+data$HeLD_3+data$HeLD_4+data$HeLD_5+data$HeLD_6+data$HeLD_7+
                    data$HeLD_8+data$HeLD_9+data$HeLD_10+data$HeLD_11+data$HeLD_12+data$HeLD_13+data$HeLD_14)
OHIPscore <- (data$Functional_limitation+data$Physical_pain+data$Psychological_discomfort
                   + data$Physical_disability + data$Psychological_disability + data$Social_disability+
                     data$Handicap)

groups5 <- list("Sociodemographics" = c(28,29,30,31,32,33),
                "Community involvement" = c(15,16,17),
                "Oral health literacy" = c(1,2,3,4,5,6,7,8,9,10,11,12,13,14),
                "OHRQoL" = c(18,19,20,21,22,23,24),
                "Oral health literacy related factors" = c(25,26,27,34,35,36,37))

held_items <- c("1", "2", "3", "4", "5", "6", "7", "8", "9", "10", "11", "12", "13", "14")

held_nodes <- c("Look for a second opinion",
                "Use information", 
                "How to get a dental appointment",
                "What to do to get a dentist's appointment",
                "Pay attention to dental health needs",
                "Make time for things good for dental health",
                "Read written dental information", 
                "Read dental information brochures",
                "Carry out dental instructions", 
                "Use dentist advice to make decisions",
                "Take support to a dental appointment", 
                "Ask for support to a dental appointment", 
                "Pay to see a dentist", 
                "Pay for dental medication")

held_names <- c("opin", "info", "how", "dent", "need", "time", "read", "brch", "inst", "advc", "supp", "ask", "payD", "payM")

heldgroups <- list("Communication" = c(1,2),
                   "Access" = c(3,4),
                   "Receptivity" = c(5,6),
                   "Understanding" = c(7,8),
                   "Utilization" = c(9,10),
                   "Support" = c(11,12),
                   "Economic barriers" = c(13,14))

var_names <- c("opin", "info", "how", "dent", "need", "time", "read", "brch", "inst", "advc", "supp", "ask", "payD", "payM",
               "med", "sport", "comm", 
               "func", "pain", "disc", "phyD", "psyD", "socD", "hndc",
               "SPC", "SE", "PS", 
               "Welf", "house", "incm", "educ", "sex", "age", "perc", 
               "cost", "wait", "trns")

#-----------------------------------------------------------------------------------------#
#DESCRIPTIVE STATISTICS

#Sex
stab <- table(data$Sex)
prop.table (stab)

#Age
summary(data$Age)
quantile(data$Age)
sd(data$Age)

#Age
summary(data$People_in_the_house )
quantile(data$People_in_the_house)
sd(data$People_in_the_house)

#OHL scores
summary(OHLscore)
sd(OHLscore)
quantile(OHLscore)

#OHIP-14 scores
summary(OHIPscore)
sd(OHIPscore)
quantile(OHIPscore)

#Sense of personal control scores
summary(data$SOC)
sd(data$SOC)
quantile(data$SOC)

#Perceived stress scores
summary(data$Perceived_stress)
sd(data$Perceived_stress)
quantile(data$Perceived_stress)

#Oral health-related self-efficacy scores
summary(data$SE)
sd(data$SE)
quantile(data$SE)

#Histogram for Sense of personal control
ggplot(data=data, aes(data$SOC)) + 
  geom_histogram(aes(y =..density..), 
                 breaks=seq(1, 60, by = 10), 
                 col="red", 
                 fill="green", 
                 alpha=.2) + 
  geom_density(col=2) + 
  labs(title="Histogram for SOC", x="SOC", y="Count") 

#Histogram for OHL scores
ggplot(data=data, aes(OHLscore)) + 
  geom_histogram(aes(y =..density..), 
                 breaks=seq(1, 60, by = 10), 
                 col="red", 
                 fill="green", 
                 alpha=.2) + 
  geom_density(col=2) + 
  labs(title="Histogram for OHL Scores", x="OHL scores", y="Count")  

#Histogram for OHIP-14 scores
ggplot(data=data, aes(OHIPscore)) + 
  geom_histogram(aes(y =..density..), 
                 breaks=seq(1, 60, by = 10), 
                 col="red", 
                 fill="green", 
                 alpha=.2) + 
  geom_density(col=2) + 
  labs(title="Histogram for OHIP-14 Scores", x="OHIP-14 scores", y="Count") 

#Histogram for Sense of personal control
ggplot(data=data, aes(data$Age)) + 
  geom_histogram(aes(y =..density..), 
                 breaks=seq(1, 60, by = 10), 
                 col="red", 
                 fill="green", 
                 alpha=.2) + 
  geom_density(col=2) + 
  labs(title="Histogram for age", x="Age", y="Count") 

#-----------------------------------------------------------------------------------------#
#NETWORK ESTIMATION#


#HeLD-14 Network
CorMat.held <- qgraph::cor_auto(data.h, npn.SKEPTIC=TRUE)


#Plot HeLD-14 Network
tiff("Figure1.tiff", units="in", width=17, height=8, res=400)

graph.held <-qgraph(CorMat.held, graph="glasso", tuning = 0.5, layout="spring", nodeNames = held_nodes,
                    vsize=4.5, sampleSize = nrow(data.h), minimum =.04, GLratio = 1.5, mar = c(2,2,2,12),
                    border.width=1.1, border.color="black", repulsion = 0.85, legend=FALSE,
                    label.cex = 1.2, legend.mode="style2", labels = held_names, borders = TRUE,
                    groups=heldgroups, color=c('deepskyblue3', 'coral3', '#a8e6cf', '#ffd3b6', 'darkslategray4', 'darkgrey', 'darkgoldenrod1'),
                    legend.cex=0.35, edge.labels = FALSE, directed = FALSE, title = "HeLD-14 Network", title.cex=1.5, negDashed = TRUE)

par(fig=c(0, 1, 0, 1), oma=c(0, 0, 0, 0), mar=c(0, 0, 0, 0), new=TRUE)
plot(0, 0, type='n', bty='n', xaxt='n', yaxt='n')

add_legend <- function(...) {
  opar <- par(fig=c(0, 1, 0, 1), oma=c(0, 0, 0, 0), 
              mar=c(0, 0, 0, 0), new=TRUE)
  on.exit(par(opar))
  plot(0, 0, type='n', bty='n', xaxt='n', yaxt='n')
  legend(...)
}

add_legend("right", legend = c("Communication",
                               "opin: Look for a second opinion",
                               "info: Use information",
                               "Access",
                               "how: How to get a dental appointment",
                               "dent: What to do to get a dentist's appointment", 
                               "Receptivity",
                               "need: Pay attention to dental health needs",
                               "time: Make time for dental health",
                               "Understanding","read: Read written dental information",
                               "brch: Read dental information brochures",
                               "Utilization",
                               "inst: Carry out dental instructions", 
                               "advc: Use dentist advice to make decisions",
                               "Support", 
                               "supp: Take support to a dental appointment", 
                               "ask: Ask for support to a dental appointment", 
                               "Economic barriers",
                               "payD: Pay to see a dentist", 
                               "payM: Pay for dental medication"),
           col = c('deepskyblue3', 'deepskyblue3', 'deepskyblue3',
                   'coral3', 'coral3', 'coral3', 
                   '#a8e6cf', '#a8e6cf', '#a8e6cf', 
                   '#ffd3b6',  '#ffd3b6',  '#ffd3b6', 
                   'darkslategray4', 'darkslategray4', 'darkslategray4', 
                   'darkgrey', 'darkgrey', 'darkgrey', 
                   'darkgoldenrod1',  'darkgoldenrod1',  'darkgoldenrod1'),
           pch = c(19,20,20,19,20,20,19,20,20,19,20,20,19,20,20,19,20,20,19,20,20),
           bty = "n",
           pt.cex = c(2.2,1.7,1.7,2.2,1.7,1.7,2.2,1.7,1.7,2.2,1.7,1.7,2.2,1.7,1.7,2.2,1.7,1.7,2.2,1.7,1.7),
           cex = 1.4, text.width = 0.6,
           x.intersp = 0.6,
           yjust = 0.5,
           ncol=1,
           text.col = "black", 
           horiz = F,
           inset = c(0.01,0))
dev.off()


#HeLD-14 + covariates Network
CorMat <- qgraph::cor_auto(data, npn.SKEPTIC=TRUE)

#Plot HeLD-14 + covariates Network
tiff("Figure2.tiff", units="in", width=24, height=18, res=400)
graph.1<-qgraph(CorMat, graph="glasso", tuning = 0.5, labels=var_names, layout="spring", 
                vsize=4.5, sampleSize = nrow(data), minimum =.04, maximum = 0.76, legend = FALSE, mar=c(2,2,2,12),
                border.width=1.1, border.color="black", repulsion = 1,
                groups=groups5, color=c('#a8e6cf', '#dcedc1', '#ffd3b6', '#ff8b94', '#B0C4DE'), label.cex = 1.2,
                legend.cex=.4, edge.labels = FALSE, directed = FALSE, negDashed = TRUE)

add_legend("right", legend = c("HeLD-14 items", 
                               "opin: Look for a second opinion",
                               "info: Use information",
                               "how: How to get a dentist's appointment",
                               "dent: What to do to get a dentist's appointment", 
                               "need: Pay attention to dental health needs",
                               "time: Make time for dental health",
                               "read: Read written dental information",
                               "brch: Read dental information brochures",
                               "inst: Carry out dental instructions", 
                               "advc: Use dentist advice to make decisions",
                               "supp: Take support to a dental appointment", 
                               "ask: Ask for support to a dental appointment", 
                               "payD: Pay to see a dentist", 
                               "payM: Pay for dental medication",
                               
                               "OHIP-14 dimensions",
                               "func: Functional limitation", 
                               "pain: Physical pain", 
                               "disc: Psychological discomfort", 
                               "phyD: Physical disability", 
                               "psyD: Psychological disability", 
                               "socD: Social disability", 
                               "hndc: Handicap",
                               
                               "SPC: Sense of personal control", 
                               "SE: Oral health-related self-efficacy", 
                               "PS: Perceived stress", 
                               "perc: Perceived oral health", 
                               "cost: Cost", 
                               "wait: Waiting list", 
                               "trns: Transport",
                               
                               "Sociodemographics",
                               "Welf: Welfare", 
                               "house: Household size", 
                               "incm: Income", 
                               "educ: Education",
                               
                               
                               "Community involvement",
                               "med: Medical center", 
                               "sport: Sporting activities", 
                               "comm: community groups"),
           
           col = c(
             '#ffd3b6', '#ffd3b6','#ffd3b6','#ffd3b6','#ffd3b6','#ffd3b6','#ffd3b6','#ffd3b6', '#ffd3b6','#ffd3b6','#ffd3b6','#ffd3b6','#ffd3b6','#ffd3b6','#ffd3b6',
             '#ff8b94','#ff8b94','#ff8b94','#ff8b94','#ff8b94','#ff8b94','#ff8b94','#ff8b94',
             '#B0C4DE','#B0C4DE','#B0C4DE','#B0C4DE','#B0C4DE','#B0C4DE','#B0C4DE',
             '#a8e6cf','#a8e6cf','#a8e6cf','#a8e6cf','#a8e6cf',
             '#dcedc1','#dcedc1','#dcedc1', '#dcedc1'),
           pch = c(19,20,20,20,20,20,20,20,20,20,20,20,20,20,20,
                   19,20,20,20,20,20,20,20,
                   19,19,19,19,19,19,19,
                   19,20,20,20,20,
                   19,20,20,20),
           bty = "n",
           pt.cex = 2.1,
           cex = 2, text.width = 0.6,
           x.intersp = 0.6,
           yjust = 0.5,
           ncol=1,
           text.col = "black", 
           horiz = F,
           inset = c(0.01,0))
dev.off()


#Low OHL Network
CorMat.low <- qgraph::cor_auto(data_low, npn.SKEPTIC=TRUE)

#High OHL Network
CorMat.high <- qgraph::cor_auto(data_high, npn.SKEPTIC=TRUE)


#Plot Low and High OHL Networks
tiff("Figure3.tiff", units="in", width=26, height=18, res=400)
par(mfrow=c(1, 2))
graph.low<-qgraph(CorMat.low, labels=var_names, graph="glasso", tuning = 0.5, layout= "spring", 
                  vsize=5, sampleSize = nrow(data_low), minimum =.04, maximum = 0.76,
                  border.width=1.1, border.color="black", repulsion = 1, legend = FALSE,
                  groups=groups5, color=c('#a8e6cf', '#dcedc1', '#ffd3b6', '#ff8b94', '#B0C4DE'), label.cex = 1.3,
                  legend.cex=.4, edge.labels = FALSE, directed = FALSE, title = "Low OHL", title.cex=3.4, negDashed = TRUE)
graph.high<-qgraph(CorMat.high, labels=var_names, graph="glasso", tuning = 0.5, layout= "spring", 
                   vsize=5, sampleSize = nrow(data_high), minimum =.04, maximum = 0.76,
                   border.width=1.1, border.color="black", repulsion = 1, legend = FALSE,
                   groups=groups5, color=c('#a8e6cf', '#dcedc1', '#ffd3b6', '#ff8b94', '#B0C4DE'), label.cex = 1.3,
                   legend.cex=.4, edge.labels =FALSE, directed = FALSE, title = "High OHL", title.cex=3.4, negDashed = TRUE)
dev.off()

#-----------------------------------------------------------------------------------------#
#Centrality measures

tiff("SuppFig1.tiff", units="in", width=10, height=6, res=400)
centralityPlot(graph.held, include = c("Strength","Betweenness", "Closeness"), weighted = TRUE, orderBy = "Betweenness")
dev.off()

tiff("SuppFig2.tiff", units="in", width=10, height=6, res=400)
centralityPlot(graph.1, include = c("Strength","Betweenness", "Closeness"), weighted = TRUE, 
               orderBy = "Betweenness")
dev.off()

tiff("Figure4.tiff", units="in", width=10, height=6, res=400)
centralityPlot(list(High = graph.high, Low = graph.low), include = c("Strength","Betweenness", "Closeness"))
dev.off()


centralityTable(graph.1, standardized = TRUE,  relative = FALSE, weighted =
                  TRUE, signed = TRUE)


centralityTable(graph.held, standardized = TRUE,  relative = FALSE, weighted =
                  TRUE, signed = TRUE)

#-----------------------------------------------------------------------------------------#
#Clustering coefficients

tiff("SuppFig3.tiff", units="in", width=10, height=6, res=400)
Clus.1 <- clusteringPlot(graph.1, signed = FALSE, theme_bw = TRUE, print = TRUE,
                         verbose = TRUE, orderBy = "default",
                         decreasing = FALSE)
dev.off()


tiff("SuppFig4.tiff", units="in", width=10, height=6, res=400)
Clus.held <- clusteringPlot(graph.held, signed = FALSE, theme_bw = TRUE, print = TRUE,
                            verbose = TRUE, orderBy = "default",
                            decreasing = FALSE)
dev.off()

tiff("SuppFig4a.tiff", units="in", width=10, height=6, res=400)
Clus.ohl<- clusteringPlot(list(Low = graph.low, High = graph.high), signed = FALSE, theme_bw = TRUE, print = TRUE,
                            verbose = TRUE, orderBy = "default",
                            decreasing = FALSE)
dev.off()
Clus.ohl

g1 <- EBICglasso(CorMat, n = nrow(data), 0.5, threshold = TRUE) 
g2 <- EBICglasso(CorMat.held, n = nrow(data.h), 0.5, threshold = TRUE) 
g3 <- EBICglasso(CorMat.high, n = nrow(data_high), 0.5, threshold = TRUE) 
g4 <- EBICglasso(CorMat.low, n = nrow(data_low), 0.5, threshold = TRUE) 

clustering_w(g1, measure = c("bi", "am","gm","ma","mi"))
clustering_w(g2, measure = c("bi", "am","gm","ma","mi"))
clustering_w(g3, measure = c("bi", "am","gm","ma","mi"))
clustering_w(g4, measure = c("bi", "am","gm","ma","mi"))


#-----------------------------------------------------------------------------------------#
#Centrality stability

network1<-estimateNetwork(data, default = "EBICglasso", 0.5) 
network2<-estimateNetwork(data.h, default = "EBICglasso", 0.5) 
network3<-estimateNetwork(data_low, default = "EBICglasso", 0.5) 
network4<-estimateNetwork(data_high, default = "EBICglasso", 0.5) 

CentralStability1 <- bootnet(network1, nBoots = 1000, type= "case", statistics="all", communities=groups5)
CentralStability2 <- bootnet(network2, nBoots = 1000, type= "case", statistics="all", communities= heldgroups)
CentralStability3 <- bootnet(network3, nBoots = 1000, type= "case",  statistics="all", communities=groups5)
CentralStability4 <- bootnet(network4, nBoots = 1000, type= "case",  statistics="all", communities=groups5)

tiff("Figure5.tiff", units="in", width=8, height=5, res=400)
plot(CentralStability1, statistics = c("strength", "betweenness", "closeness"))
dev.off()

tiff("SuppFig5.tiff", units="in", width=8, height=5, res=400)
plot(CentralStability2, statistics = c("strength", "betweenness", "closeness"))
dev.off()

tiff("SuppFig6.tiff", units="in", width=8, height=5, res=400)
plot(CentralStability3, statistics = c("strength", "betweenness", "closeness"))
dev.off()

tiff("SuppFig7.tiff", units="in", width=8, height=5, res=400)
plot(CentralStability4, statistics = c("strength", "betweenness", "closeness"))
dev.off()

corStability(CentralStability1)
corStability(CentralStability2)
corStability(CentralStability3)
corStability(CentralStability4)


EdgeWgt1<- bootnet(graph.1, nBoots = 1000)
summary(EdgeWgt1)

tiff("SupFig8.tiff", units="in", width=26, height=18, res=400)
plot(EdgeWgt1, labels = TRUE, order = "sample", label.cex = 0.03)
dev.off()


#Edge accuracy


boot1 <- bootnet(network1, nBoots = 500, nCores = 8)
boot2 <- bootnet(network2, nBoots = 500, nCores = 8)
boot3 <- bootnet(network3, nBoots = 500, nCores = 8)
boot4 <- bootnet(network4, nBoots = 500, nCores = 8)

tiff("SupFig12.tiff", units="in", width=10, height=16, res=400)
plot(boot1, plot = "interval", split0 = TRUE, order="sample", labels=FALSE)
dev.off()
tiff("SupFig13.tiff", units="in", width=10, height=10, res=400)
plot(boot2, plot = "interval", split0 = TRUE, order="sample", labels=FALSE)
dev.off()
tiff("SupFig14.tiff", units="in", width=10, height=16, res=400)
plot(boot3, plot = "interval", split0 = TRUE, order="sample", labels=FALSE)
dev.off()
tiff("SupFig15.tiff", units="in", width=10, height=16, res=400)
plot(boot4, plot = "interval", split0 = TRUE, order="sample", labels=FALSE)
dev.off()

#-----------------------------------------------------------------------------------------#
#Network comparison

set.seed(1)

comp <- NCT(data_low, data_high, it= 100, test.edges=TRUE, test.centrality=TRUE, edges="all")


comp$glstrinv.real #difference in global strength of observed datasets
comp$glstrinv.sep #global strenght of individual datasets
comp$glstrinv.pval #p value resulting from the permutation test of global strenght difference

comp$nwinv.real #value of the maximum difference in edge weights of observed datasets
comp$nwinv.perm # values of the maximum difference in edge weights of the permuted networks
comp$nwinv.pval #p value resulting from the permutation test of maximum difference in edge weights.

comp$edges.tested #pairs of variables between which the edges are called to be tested.

comp$einv.real #value of the difference in edge weight of the observed networks
comp$einv.perm #values of the difference in edge weight of the permuted networks.
comp$einv.pvals #p-values (corrected for multiple testing or not according to 'p.adjust.methods') per edge from the permutation test concerning differences in edges weights.

comp$diffcen.real #values of the difference in centralities of the observed networks.
comp$diffcen.perm #values of the difference in centralities of the permuted networks.
comp$diffcen.pval #p-values per node from the permutation test og differences in centralities. 


tiff("SupFig10.tiff", units="in", width=8, height=8, res=400)
plot(comp, what="network")
dev.off()
tiff("SupFig11.tiff", units="in", width=8, height=8, res=400)
plot(comp, what="strength")
dev.off()
tiff("SupFig12.tiff", units="in", width=8, height=8, res=400)
plot(comp, what="edge")
dev.off()
#-----------------------------------------------------------------------------------------#
